# Supplementary material for: Elimination of LRVs Elicits Different Responses in Leishmania spp
Source: mSphere. 2022 Aug 9;7(4):e00335-22. doi: 10.1128/msphere.00335-22 (PMC9429963; doi:10.1128/msphere.00335-22)
Supplement: TABLE S1 [file msphere.00335-22-s0005.xlsx]

## Sheet: final_table
Gene	Locus	Length, aa	expression in LRV2- cell line	Fold change	Corrected p-value	Description
LmjF.09.0158	LmjF.09:70568-70972(+)	134	UP	5.9887	9.8672e-26	ATG8/AUT7/APG8/PAZ2, putative
LmjF.19.0846	LmjF.19:355239-355604(+)	121	UP	7.83305	2.39745e-29	ATG8/AUT7/APG8/PAZ2, putative
LmjF.09.0160	LmjF.09:72071-72445(+)	124	UP	4.52321	2.64514e-10	ATG8/AUT7/APG8/PAZ2, putative
LmjF.28.0980	LmjF.28:353036-353758(+)	240	DOWN	0.306025	2.01211e-20	P27 protein, putative
LmjF.04.0150	LmjF.04:54197-55792(+)	531	UP	4.6153	2.49602e-18	hypothetical protein, conserved in leishmania
LmjF.31.1460	LmjF.31:686914-687825(-)	303	UP	2.54992	1.59262e-14	surface membrane protein gp46-like protein
LmjF.19.0880	LmjF.19:364820-365185(+)	121	UP	5.73893	9.84e-94	ATG8/AUT7/APG8/PAZ2, putative
LmjF.31.3180	LmjF.31:1475649-1475951(+)	100	UP	2.13303	2.27608e-65	histone H4
LmjF.09.0156	LmjF.09:69011-69385(+)	124	UP	8.19533	3.25918e-13	ATG8/AUT7/APG8/PAZ2, putative
LmjF.04.0190	LmjF.04:65617-67746(+)	709	UP	4.13192	1.60983e-59	surface antigen-like protein
LmjF.10.0180	LmjF.10:77917-78690(+)	257	DOWN	0.447336	1.96111e-20	leucine-rich repeat protein, putative
LmjF.23.1665	LmjF.23:246927-247637(-)	236	UP	2.42954	7.21029e-35	PAP2 superfamily, putative
LmjF.05.0900	LmjF.05:332312-333172(+)	286	UP	2.68303	5.90546e-18	surface antigen-like protein
LmjF.26.2680	LmjF.26:1078599-1079732(+)	377	UP	5.03055	1.14804e-181	hypothetical protein, unknown function
LmjF.19.0844	LmjF.19:352496-352906(+)	136	UP	4.05839	6.82366e-17	ATG8/AUT7/APG8/PAZ2, putative
LmjF.25.2450	LmjF.25:902478-902780(+)	100	UP	2.10302	1.71769e-50	histone H4
LmjF.04.0440	LmjF.04:164785-168888(-)	1367	UP	2.02668	1.69811e-31	STE/STE11 serine/threonine-protein kinase, putative
LmjF.04.0130	LmjF.04:48946-50541(+)	531	UP	2.39888	1.93639e-08	hypothetical protein, conserved in leishmania
LmjF.16.0575	LmjF.16:204997-205389(-)	130	UP	2.15429	6.88061e-39	histone H3
LmjF.21.0915	LmjF.21:383928-384326(+)	132	UP	2.03266	2.27608e-65	histone H2A
LmjF.09.0164	LmjF.09:75132-75506(+)	124	UP	6.5797	3.33258e-08	ATG8/AUT7/APG8/PAZ2, putative
LmjF.09.0154	LmjF.09:67551-67955(+)	134	UP	6.44233	2.28992e-30	ATG8/AUT7/APG8/PAZ2, putative
LmjF.29.0620	LmjF.29:230353-235953(-)	1866	UP	2.12562	7.26017e-15	ATP-binding cassette protein subfamily A, member 10, putative
LmjF.19.0900	LmjF.19:367254-367631(+)	125	UP	5.571	1.22878e-72	ATG8/AUT7/APG8/PAZ2, putative
LmjF.05.1215	LmjF.05:441522-442376(+)	284	UP	2.34749	1.36392e-67	surface antigen-like protein
LmjF.08.0170	LmjF.08:61644-63593(+)	649	DOWN	0.474005	0.000227319	hypothetical protein, unknown function
LmjF.28.2415	LmjF.28:938734-938832(+)	32	DOWN	0.45463	2.58031e-12	hypothetical protein
LmjF.35.4840	LmjF.35:1888328-1889098(+)	256	DOWN	0.443061	3.09474e-18	hypothetical protein, conserved
LmjF.33.2960	LmjF.33:1414468-1416975(+)	835	UP	2.34883	2.27546e-21	hypothetical protein, conserved
LmjF.10.0540	LmjF.10:279342-282608(-)	1088	UP	2.52079	1.20571e-57	hypothetical protein, unknown function
LmjF.19.0870	LmjF.19:363752-364129(+)	125	UP	7.95978	1.60896e-90	ATG8/AUT7/APG8/PAZ2, putative
LmjF.19.0820	LmjF.19:345240-345605(+)	121	UP	8.28027	3.4284e-35	ATG8/AUT7/APG8/PAZ2, putative
LmjF.31.2310	LmjF.31:1141911-1143047(-)	378	DOWN	0.499456	8.54573e-80	3'-nucleotidase/nuclease precursor, putative
LmjF.28.1930	LmjF.28:745825-747159(-)	444	DOWN	0.299649	1.69634e-66	Zinc transporter 3, putative
LmjF.19.0848	LmjF.19:357473-357883(+)	136	UP	4.02247	2.24271e-09	ATG8/AUT7/APG8/PAZ2, putative
LmjF.25.1750	LmjF.25:704552-704980(-)	142	UP	2.26271	5.87087e-10	Domain of unknown function (DUF1935), putative
LmjF.04.0170	LmjF.04:59445-61040(+)	531	UP	3.79322	2.94348e-22	hypothetical protein, conserved in leishmania
LmjF.09.0162	LmjF.09:73627-74031(+)	134	UP	5.37855	4.76753e-26	ATG8/AUT7/APG8/PAZ2, putative
LmjF.09.0152	LmjF.09:65994-66368(+)	124	UP	3.24962	1.33445e-05	ATG8/AUT7/APG8/PAZ2, putative
LmjF.22.0100	LmjF.22:43190-43921(-)	243	UP	3.72453	1.26122e-08	hypothetical protein, conserved
LmjF.19.0910	LmjF.19:368317-368682(+)	121	UP	6.8468	7.88027e-116	ATG8/AUT7/APG8/PAZ2, putative
LmjF.09.0150	LmjF.09:64489-64893(+)	134	UP	6.69696	2.20068e-45	ATG8/AUT7/APG8/PAZ2, putative
LmjF.32.1260	LmjF.32:486098-487534(+)	478	UP	2.60952	2.57918e-48	CRAL/TRIO domain containing protein, putative
LmjF.32.2630	LmjF.32:1026407-1027348(-)	313	DOWN	0.458329	6.06403e-29	superoxide dismutase, putative
LmjF.19.0050	LmjF.19:7295-7618(-)	107	UP	2.25111	2.37761e-106	histone H2B
LmjF.04.1230	LmjF.04:467442-468572(-)	376	UP	2.05021	6.13468e-54	actin
LmjF.33.2930	LmjF.33:1398172-1402707(+)	1511	UP	2.28422	1.15728e-41	Present in the outer mitochondrial membrane proteome 22
LmjF.04.0140	LmjF.04:51572-53167(+)	531	UP	3.51194	9.31455e-20	hypothetical protein, conserved in leishmania
LmjF.33.1140	LmjF.33:528474-529886(+)	470	UP	5.61682	6.59482e-286	hypothetical protein, conserved
LmjF.12.0490	LmjF.12:251645-252595(-)	316	UP	2.46966	0.00452098	hypothetical protein, unknown function
LmjF.36.2590	LmjF.36:1046527-1048242(-)	571	DOWN	0.441174	2.77812e-57	membrane-bound acid phosphatase 2, putative
LmjF.31.2000	LmjF.31:979311-981221(-)	636	UP	2.13646	8.16558e-06	GP63-like protein, leishmanolysin-like protein
LmjF.25.1470	LmjF.25:585118-586047(-)	309	DOWN	0.348837	1.06292e-43	cyclin
LmjF.04.0210	LmjF.04:71536-72369(+)	277	UP	4.50667	1.76077e-20	surface antigen-like protein
LmjF.09.0172	LmjF.09:81211-81585(+)	124	UP	4.9543	1.16535e-16	ATG8/AUT7/APG8/PAZ2, putative
LmjF.17.0890	LmjF.17:423158-423496(+)	112	DOWN	0.474154	1.23337e-72	META domain containing protein, putative
LmjF.11.1040	LmjF.11:435829-438609(+)	926	UP	2.81111	1.16036e-09	hypothetical protein, conserved
LmjF.08.0960	LmjF.08:430583-432280(-)	565	DOWN	0.491565	2.1045e-79	Dpy-30 motif containing protein, putative
LmjF.09.0166	LmjF.09:76689-77093(+)	134	UP	6.79417	2.08504e-30	ATG8/AUT7/APG8/PAZ2, putative
LmjF.35.1480	LmjF.35:646832-647821(-)	329	DOWN	0.409936	4.17393e-60	arginase
LmjF.04.0200	LmjF.04:68838-69386(+)	182	UP	3.41113	5.69882e-33	surface antigen-like protein
LmjF.34.1400	LmjF.34:642873-643853(-)	326	UP	2.24727	2.49126e-61	d-isomer specific 2-hydroxyacid dehydrogenase- protein
LmjF.29.1360	LmjF.29:581341-583335(+)	664	UP	3.42973	2.20669e-09	RNA binding protein, putative
LmjF.35.2430	LmjF.35:1011693-1014044(+)	783	DOWN	0.428142	1.68039e-22	hypothetical protein, conserved
LmjF.35.2210	LmjF.35:902825-903103(+)	92	DOWN	0.497019	6.9348e-83	kinetoplastid membrane protein-11
LmjF.14.0700	LmjF.14:260122-261099(-)	325	UP	2.51528	4.51334e-42	fatty acid elongase, putative
LmjF.04.0160	LmjF.04:56822-58417(+)	531	UP	3.41209	1.3604e-12	hypothetical protein, conserved in leishmania
LmjF.35.5340	LmjF.35:2054531-2055571(+)	346	DOWN	0.496047	2.39293e-72	Dynein heavy chain and region D6 of dynein motor/Ankyrin repeats (3 copies), putative
LmjF.16.0600	LmjF.16:218098-218490(-)	130	UP	2.17242	2.91054e-84	histone H3, putative
LmjF.09.0180	LmjF.09:84273-84641(+)	122	UP	2.7039	5.78529e-11	ATG8/AUT7/APG8/PAZ2, putative
LmjF.15.1480	LmjF.15:598710-601532(-)	940	DOWN	0.498325	1.80853e-72	cAMP specific phosphodiesterase, putative
LmjF.01.0500	LmjF.01:130947-133070(+)	707	UP	2.01684	1.18601e-48	fatty acyl CoA synthetase 2, putative
LmjF.04.0180	LmjF.04:63149-64663(+)	504	UP	3.47657	1.81566e-32	surface antigen-like protein
LmjF.02.0020	LmjF.02:8751-9053(-)	100	UP	2.20537	3.01856e-69	histone H4
LmjF.09.0170	LmjF.09:79751-80155(+)	134	UP	3.84806	1.27709e-15	ATG8/AUT7/APG8/PAZ2, putative
LmjF.28.1570	LmjF.28:586390-587430(+)	346	UP	3.19933	1.67744e-41	hydrolase, alpha/beta fold family, putative
LmjF.31.2115	LmjF.31:1031955-1033037(-)	360	UP	2.20985	2.67846e-07	hypothetical protein, unknown function
LmjF.19.0842	LmjF.19:350262-350627(+)	121	UP	5.79027	1.00467e-15	ATG8/AUT7/APG8/PAZ2, putative
LmjF.19.0860	LmjF.19:362688-363065(+)	125	UP	5.09585	8.36336e-57	ATG8/AUT7/APG8/PAZ2, putative
LmjF.19.0840	LmjF.19:347474-347884(+)	136	UP	4.35495	1.36249e-16	ATG8/AUT7/APG8/PAZ2, putative
LmjF.21.1555	LmjF.21:648200-649387(-)	395	DOWN	0.188345	3.9577e-304	hypothetical protein, conserved
LmjF.35.1030	LmjF.35:472463-473116(+)	217	DOWN	0.43098	3.03267e-109	zinc finger protein family member, putative
LmjF.15.0140	LmjF.15:51797-52444(-)	215	DOWN	0.451844	2.34841e-12	zinc finger (CCCH type) protein, putative
LmjF.09.0174	LmjF.09:82768-83172(+)	134	UP	4.56296	3.68005e-17	ATG8/AUT7/APG8/PAZ2, putative
LmjF.19.0850	LmjF.19:360253-360618(+)	121	UP	6.94654	3.16323e-92	ATG8/AUT7/APG8/PAZ2, putative
LmjF.14.0560	LmjF.14:201768-203153(-)	461	UP	2.12756	0.000475715	hypothetical protein, unknown function
LmjF.34.1410	LmjF.34:645653-646660(-)	335	UP	2.60205	2.28085e-133	d-isomer specific 2-hydroxyacid dehydrogenase- like protein
