# Supplementary material for: Elimination of LRVs Elicits Different Responses in Leishmania spp
Source: mSphere. 2022 Aug 9;7(4):e00335-22. doi: 10.1128/msphere.00335-22 (PMC9429963; doi:10.1128/msphere.00335-22)
Supplement: TABLE S2 [file msphere.00335-22-s0006.xlsx]

## Sheet: Лист1
Forward	Reverse
Full capsid LRV1-4 amplification
ccaccagatctatgtacccatacgatgttccagattacgctgcttacccatacgatgttccagattacgctgctgatataccaaactctgataagattg	ggagggcggccgctcaagcgcagcctccgttg
LRV1-4 capsid-23 aa amplification
ccaccagatctatgtacccatacgatgttccagattacgctgcttacccatacgatgttccagattacgctgctgatataccaaactctgataagattg	ggagggcggccgctcagattaaagaagatgtacaacgtgg
LRV1-4 capsid-105 aa amplification
ccaccagatctatgtacccatacgatgttccagattacgctgcttacccatacgatgttccagattacgctgctgatataccaaactctgataagattg	ggagggcggccgctcatccaaaagtacgggcttgtgc
LRV2 capsid amplification
gccaccagatctatgtacccatacgatgttccagattacgctgcttacccatacgatgttccagattacgctacttcaccgattccacaaatgaa	aggagggcggccgcttacacattttcgcctggtgg
qPCR of kmp11
gcctggatgaggagttcaaca	gtgctccttcatctcggg
qPCR of LRV1 capsid UTR
ctgactggacggggggtaat	caaaacactcccttacgc
qPCR of LRV1 RDRP
gtctgtttcgtacccgccg	aagctcaggatgtgcatgttcca
qPCR of LRV2 capsid UTR
cgacccagtgttcaatagttgc	ttccggcatctacaggtgttag
qPCR of LRV2 RDRP
cttggaccgacgagaagca	tcgcttcgcaacgcttaatg
PCR confirmation of capsids integration in SSU
catatgcttgtttcaaggac	catctatagagaagtacacgtaaaag
qPCR of capsid LRV1-4 (CDS)
gtcgcaagcctatgttttgc	aatcgcgcatcatacacacg
qPCR of capsid LRV2 (CDS)
acctaccgaacgcactcaa	gggctggtacgttgtatgc
qPCR of capsid LRV Lg2014 (CDS)
tgagcaatgccgacagtttg	tacttgcgtcacatgcacac
qPCR of capsid LRV LbrLEM2700 (CDS)
tcagattgcgcccattcaac	ttcgcagcattacagcatcg
